# Supplementary material for: Determining the capacity for effort and recovery of the elite soccer players specialized in different playing positions
Source: PeerJ. 2023 May 29;11:e15477. doi: 10.7717/peerj.15477 (PMC10234270; doi:10.7717/peerj.15477)
Supplement: Supplemental Information 1 — S.T., sprinting test; LAC, lactic acid; PSQI, sleep quality and efficiency index [file peerj-11-15477-s001.xlsx]

## Sheet: Foaie1a
			Results of the capacity for effort and recovery of the soccer players specialized in different playing positions at the beginning and the end of the research
	A - Experimental group -initial testing												B - Control group -initial testing
		Athlet (Play position)	60 m S.T. (no reps)	60 m S.T. (sec)	post-exercise LAC (mmol/L)									Athlet (Play position)	60 m S.T. (no reps)	60 m S.T. (sec)	post-exercise LAC (mmol/L)
		Central defender	6	12	21.6									Lateral defender	6	12.59	13.3
		Central defender	6	12.18	23.7									Lateral defender	6	12.18	24.3
		Central defender	6	11.57	19.7									Lateral defender	6	11.57	13.8
		Central midfielder	8	12.12	19.1									Lateral midfielder	6	11.56	18.7
		Central midfielder	6	12.12	20									Lateral midfielder	6	12.06	19.3
		Central defender/central midfeilder	7	12.3	22.3									Lateral midfielder	6	12.3	20.2
		Forward	6	11.9	16									Lateral defender	3	12.28	16.7
		Lateral / central midfielder	5	11.59	24.6									Lateral midfielder	7	12.59	22
	A - Experimental group -final testing												B - Control group -final testing
		Athlet (Play position)	60 m S.T. (no reps)	60 m S.T. (sec)	post-exercise LAC (mmol/L)	LAC after Running (mmol/L)	LAC after Stretching (mmol/L)	LAC after Cryotherapy (mmol/L)	LAC after Yumeiho (mmol/L)					Athlet (Play position)	60 m S.T. (no reps)	60 m S.T. (sec)	post-exercise LAC (mmol/L)	LAC after Running (mmol/L)	LAC after Stretching (mmol/L)	LAC after Cryotherapy (mmol/L)
		Central defender	10	11.43	22.1	16.5	14.8	12.5	9.3					Lateral defender	10	11.59	18.3	13.7	12.3	10.4
		Central defender	10	12	23.2	17.4	15.6	13.2	9.9					Lateral defender	10	11.18	23.5	17.6	15.8	13.4
		Central defender	10	11.27	18.7	14	12.6	10.7	8					Lateral defender	10	11.5	13.2	9.9	8.9	7.5
		Central midfielder	10	11.12	22.1	16.5	14.8	12.5	9.3					Lateral midfielder	10	11.16	19.9	14.9	13.4	11.3
		Central midfielder	10	11.48	19.1	14.3	12.8	10.8	8.1					Lateral midfielder	10	11.55	18.1	13.5	12.1	10.2
		Central defender/central midfeilder	10	11.5	24.1	18	16.2	13.7	10.2					Lateral midfielder	10	11.3	22.4	16.8	15.1	12.8
		Forward	10	11.1	19.6	14.7	13.2	11.2	8.4					Lateral defender	10	11.38	20.7	15.5	13.9	11.8
		Lateral / central midfielder	10	11.05	24.1	18	16.2	13.7	10.2					Lateral midfielder	10	12	23.2	17.4	15.6	13.2
	Notes. S.T. – sprinting test; LAC –lactic acid

## Sheet: Foaie1b
				Gacon test
		A - Experimental group -initial testing																													B - Control group -initial testing
			average speed (km/h)	10	10.5	11	11.5	12	12.5	13	13.5	14	14.5	15	15.5	16	16.5	17	17.5	18	18.5	19	19.5	20	20.5	21	21.5	22				average speed (km/h)	10	10.5	11	11.5	12	12.5	13	13.5	14	14.5	15	15.5	16	16.5	17	17.5	18
			phases	1	2	3	4	5	6	7	8	9	10	11	12	13	14	15	16	17	18	19	20	21	22	23	24	25	Total (m)			phases	1	2	3	4	5	6	7	8	9	10	11	12	13	14	15	16	17
			Athlet (Play position)	125	131.25	137.5	143.75	150	156.25	162.5	168.75	175	181.25	187.5	193.75	200	206.25	212.5	218.75	225	231.25	237.5	243.75	250	256.25	262.5	268.75	275	5000			Athlet (Play position)	125	131.25	137.5	143.75	150	156.25	162.5	168.75	175	181.25	187.5	193.75	200	206.25	212.5	218.75	225
			Central defender	125	131.25	137.5	143.75	150	156.25	162.5	168.75	175	181.25	187.5	193.75	200	206.25	212.5	218.75	225	231.25								3206.25			Lateral defender	125	131.25	137.5	143.75	150	156.25	162.5	168.75	175	181.25	187.5	193.75	200	206.25	212.5	218.75	225
			Central defender	125	131.25	137.5	143.75	150	156.25	162.5	168.75	175	181.25	187.5	193.75	200	206.25	212.5	218.75	225	231.25								3206.25			Lateral defender	125	131.25	137.5	143.75	150	156.25	162.5	168.75	175	181.25	187.5	193.75	200	206.25	212.5	218.75	225
			Central defender	125	131.25	137.5	143.75	150	156.25	162.5	168.75	175	181.25	187.5	193.75	200	206.25	212.5	218.75	225	231.25	237.5							3443.75			Lateral defender	125	131.25	137.5	143.75	150	156.25	162.5	168.75	175	181.25	187.5	193.75	200	206.25	212.5	218.75	225
			Central midfielder	125	131.25	137.5	143.75	150	156.25	162.5	168.75	175	181.25	187.5	193.75	200	206.25	212.5	218.75	225	231.25	237.5	243.75	250					3937.5			Lateral midfielder	125	131.25	137.5	143.75	150	156.25	162.5	168.75	175	181.25	187.5	193.75	200	206.25	212.5	218.75	225
			Central midfielder	125	131.25	137.5	143.75	150	156.25	162.5	168.75	175	181.25	187.5	193.75	200	206.25	212.5	218.75	225	231.25	237.5							3443.75			Lateral midfielder	125	131.25	137.5	143.75	150	156.25	162.5	168.75	175	181.25	187.5	193.75	200	206.25	212.5	218.75	225
			Central defender/central midfeilder	125	131.25	137.5	143.75	150	156.25	162.5	168.75	175	181.25	187.5	193.75	200	206.25	212.5	218.75	225	231.25		243.75						3450			Lateral midfielder	125	131.25	137.5	143.75	150	156.25	162.5	168.75	175	181.25	187.5	193.75	200	206.25	212.5	218.75	225
			Forward	125	131.25	137.5	143.75	150	156.25	162.5	168.75	175	181.25	187.5	193.75	200	206.25	212.5	218.75	225	231.25		243.75						3450			Lateral defender	125	131.25	137.5	143.75	150	156.25	162.5	168.75	175	181.25	187.5	193.75	200	206.25	212.5	218.75	225
			Lateral / central midfielder	125	131.25	137.5	143.75	150	156.25	162.5	168.75	175	181.25	187.5	193.75	200	206.25	212.5	218.75	225	231.25	237.5	243.75	250					3937.5			Lateral midfielder	125	131.25	137.5	143.75	150	156.25	162.5	168.75	175	181.25	187.5	193.75	200	206.25	212.5	218.75	225
		A - Experimental group -final testing																													B - Control group -final testing
			average speed (km/h)	10	10.5	11	11.5	12	12.5	13	13.5	14	14.5	15	15.5	16	16.5	17	17.5	18	18.5	19	19.5	20	20.5	21	21.5	22				average speed (km/h)	10	10.5	11	11.5	12	12.5	13	13.5	14	14.5	15	15.5	16	16.5	17	17.5	18
			phases	1	2	3	4	5	6	7	8	9	10	11	12	13	14	15	16	17	18	19	20	21	22	23	24	25	Total (m)			phases	1	2	3	4	5	6	7	8	9	10	11	12	13	14	15	16	17
			Athlet (Play position)	125	131.25	137.5	143.75	150	156.25	162.5	168.75	175	181.25	187.5	193.75	200	206.25	212.5	218.75	225	231.25	237.5	243.75	250	256.25	262.5	268.75	275	5000			Athlet (Play position)	125	131.25	137.5	143.75	150	156.25	162.5	168.75	175	181.25	187.5	193.75	200	206.25	212.5	218.75	225
			Central defender	125	131.25	137.5	143.75	150	156.25	162.5	168.75	175	181.25	187.5	193.75	200	206.25	212.5	218.75	225	231.25	237.5							3443.75			Lateral defender	125	131.25	137.5	143.75	150	156.25	162.5	168.75	175	181.25	187.5	193.75	200	206.25	212.5	218.75	225
			Central defender	125	131.25	137.5	143.75	150	156.25	162.5	168.75	175	181.25	187.5	193.75	200	206.25	212.5	218.75	225	231.25	237.5							3443.75			Lateral defender	125	131.25	137.5	143.75	150	156.25	162.5	168.75	175	181.25	187.5	193.75	200	206.25	212.5	218.75	225
			Central defender	125	131.25	137.5	143.75	150	156.25	162.5	168.75	175	181.25	187.5	193.75	200	206.25	212.5	218.75	225	231.25	237.5	243.75						3687.5			Lateral defender	125	131.25	137.5	143.75	150	156.25	162.5	168.75	175	181.25	187.5	193.75	200	206.25	212.5	218.75	225
			Central midfielder	125	131.25	137.5	143.75	150	156.25	162.5	168.75	175	181.25	187.5	193.75	200	206.25	212.5	218.75	225	231.25	237.5	243.75	250	256.25				4193.75			Lateral midfielder	125	131.25	137.5	143.75	150	156.25	162.5	168.75	175	181.25	187.5	193.75	200	206.25	212.5	218.75	225
			Central midfielder	125	131.25	137.5	143.75	150	156.25	162.5	168.75	175	181.25	187.5	193.75	200	206.25	212.5	218.75	225	231.25	237.5	243.75						3687.5			Lateral midfielder	125	131.25	137.5	143.75	150	156.25	162.5	168.75	175	181.25	187.5	193.75	200	206.25	212.5	218.75	225
			Central defender/central midfeilder	125	131.25	137.5	143.75	150	156.25	162.5	168.75	175	181.25	187.5	193.75	200	206.25	212.5	218.75	225	231.25	237.5	243.75	250					3937.5			Lateral midfielder	125	131.25	137.5	143.75	150	156.25	162.5	168.75	175	181.25	187.5	193.75	200	206.25	212.5	218.75	225
			Forward	125	131.25	137.5	143.75	150	156.25	162.5	168.75	175	181.25	187.5	193.75	200	206.25	212.5	218.75	225	231.25	237.5	243.75	250					3937.5			Lateral defender	125	131.25	137.5	143.75	150	156.25	162.5	168.75	175	181.25	187.5	193.75	200	206.25	212.5	218.75	225
			Lateral / central midfielder	125	131.25	137.5	143.75	150	156.25	162.5	168.75	175	181.25	187.5	193.75	200	206.25	212.5	218.75	225	231.25	237.5	243.75	250	256.25				4193.75			Lateral midfielder	125	131.25	137.5	143.75	150	156.25	162.5	168.75	175	181.25	187.5	193.75	200	206.25	212.5	218.75	225
[truncated: 9 more columns]

## Sheet: Foaie 1c
			Gacon test
	A - Experimental group -initial testing							B - Control group-initial testing
		Athlet (Play position)	repetitions	average speed (km/h)	Distance (m)	VO2 Max (ml/(kg*min)			Athlet (Play position)	repetitions	average speed (km/h)	Distance (m)	VO2 Max (ml/(kg*min)
		Central defender	18	18.5	3206.25	56			Lateral defender	21	20	3937.5	60
		Central defender	18	18.5	3206.25	56			Lateral defender	20	19.5	3687.5	59
		Central defender	19	19	3443.75	57			Lateral defender	18	18.5	3206.25	56
		Central midfielder	21	20	3937.5	60			Lateral midfielder	19	19	3443.75	57
		Central midfielder	19	19	3443.75	57			Lateral midfielder	18	18.5	3206.25	56
		Central defender/central midfeilder	20	19.5	3450	59			Lateral midfielder	20	19.5	3687.5	59
		Forward	20	19.5	3450	59			Lateral defender	20	19.5	3687.5	59
		Lateral / central midfielder	21	20	3937.5	60			Lateral midfielder	20	19.5	3687.5	59
	A - Experimental group-final testing							B - Control group -final testing
		Athlet (Play position)	repetitions	average speed (km/h)	Distance (m)	VO2 Max (ml/(kg*min)			Athlet (Play position)	repetitions	average speed (km/h)	Distance (m)	VO2 Max (ml/(kg*min)
		Central defender	19	19	3443.75	57			Lateral defender	22	20.5	4193.75	62
		Central defender	19	19	3443.75	57			Lateral defender	21	20	3937.5	60
		Central defender	20	19.5	3687.5	59			Lateral defender	19	19	3443.75	57
		Central midfielder	22	20.5	4193.75	62			Lateral midfielder	20	19.5	3687.5	59
		Central midfielder	20	19.5	3687.5	59			Lateral midfielder	19	19	3443.75	57
		Central defender/central midfeilder	21	20	3937.5	60			Lateral midfielder	21	20	3937.5	60
		Forward	21	20	3937.5	60			Lateral defender	21	20	3937.5	60
		Lateral / central midfielder	22	20	4193.75	62			Lateral midfielder	21	20	3937.5	60

## Sheet: Foaie2
			Dorgo test
	A - Experimental group - initial testing										B - Control group - initial testing
		Athlet (Play position)	HR before exercise	2 min	4 min	6 min	Dorgo indix	Interpretation				Athlet (Play position)	HR before exercise	2 min	4 min	6 min	Dorgo indix	Interpretation
		Central defender	72	118	108	92	9	poor index				Lateral defender	78	124	118	100	12	very poor index
		Central defender	68	116	104	90	7.8	poor index				Lateral defender	74	122	114	98	10.8	very poor index
		Central defender	70	114	106	88	7.8	poor index				Lateral defender	70	118	110	92	9	poor index
		Central midfielder	66	110	102	82	6	poor index				Lateral midfielder	72	114	108	90	8.4	poor index
		Central midfielder	68	108	96	88	6	poor index				Lateral midfielder	74	112	106	92	384	poor index
		Central defender/central midfeilder	70	110	94	86	6	poor index				Lateral midfielder	70	110	102	84	6.6	poor index
		Forward	66	112	100	88	6.6	poor index				Lateral defender	74	116	100	82	7.2	poor index
		Lateral / central midfielder	68	108	98	86	6	poor index				Lateral midfielder	72	114	104	82	7.2	poor index
	A - Experimental group - final testing										B - Control group - final testing
		Athlet (Play position)	HR before exercise	2 min	4 min	6 min	Dorgo indix	Interpretation				Athlet (Play position)	HR before exercise	2 min	4 min	6 min	Dorgo indix	Interpretation
		Central defender	54	66	64	60	-5.6	very good index				Lateral defender	70	98	88	74	3	mediocre index
		Central defender	58	64	64	62	-5.2	very good index				Lateral defender	72	97	88	70	2.7	mediocre index
		Central defender	56	66	64	62	-5.2	very good index				Lateral defender	68	96	86	73	2.3	mediocre index
		Central midfielder	60	64	64	62	-5	very good index				Lateral midfielder	70	88	80	72	2.1	mediocre index
		Central midfielder	60	64	63	62	-5.1	very good index				Lateral midfielder	68	88	82	72	2.1	mediocre index
		Central defender/central midfeilder	58	64	64	61	-5.3	very good index				Lateral midfielder	70	90	85	72	1.7	mediocre index
		Forward	60	63	62	61	-5.4	very good index				Lateral defender	72	90	82	74	1.8	mediocre index
		Lateral / central midfielder	60	64	62	60	-5.4	very good index				Lateral midfielder	70	92	84	72	1.8	mediocre index

## Sheet: Foaie3
				The quality, efficiency and duration of the sleep - The Sleep Quality and Efficiency Index (PSQI)
	A - Experimental group- initial testing								B - Control group -initial testing
		Athlet (Play position)	Sleep quality (%).	Sleep duration (hours: min)	transformed into min, sec					Athlet (Play position)	Indice eficiența somnului (%)	Sleep duration (hours: min)	transformed into min, sec
		Central defender	70	06:40:00	400					Lateral defender	72	06:45:00	405
		Central defender	69	06:30:00	390					Lateral defender	73	06:50:00	410
		Central defender	72	06:45:00	405					Lateral defender	71	07:05:00	425
		Central midfielder	74	07:10:00	430					Lateral midfielder	75	07:15:00	435
		Central midfielder	73	07:00:00	420					Lateral midfielder	68	06:15:00	375
		Central defender/central midfeilder	75	07:15:00	435					Lateral midfielder	69	06:30:00	390
		Forward	75	07:20:00	440					Lateral defender	70	06:40:00	400
		Lateral / central midfielder	71	07:05:00	425					Lateral midfielder	74	07:10:00	430
	A - Experimental group - final testing								B - Control group - final testing
		Athlet (Play position)	Sleep quality (%).	Sleep duration (hours: min)	transformed into min, sec	Interpretation				Athlet (Play position)	Indice eficiență somn (%)	Sleep duration (hours: min)	transformed into min, sec	interpretation
		Central defender	93	08:00:00	480	Very well				Lateral defender	82	07:15:00	435	Average
		Central defender	92	07:50:00	470	Very well				Lateral defender	83	07:00:00	420	Average
		Central defender	93	07:05:00	485	Very well				Lateral defender	80	07:35:00	455	Average
		Central midfielder	95	08:20:00	500	Very well				Lateral midfielder	81	07:25:00	445	Average
		Central midfielder	94	08:15:00	495	Very well				Lateral midfielder	82	07:30:00	450	Average
		Central defender/central midfeilder	92	08:05:00	485	Very well				Lateral midfielder	85	07:30:00	450	Average
		Forward	91	08:10:00	490	Very well				Lateral defender	84	07:20:00	440	Average
		Lateral / central midfielder	92	08:05:00	485	Very well				Lateral midfielder	83	07:35:00	455	Average

## Sheet: Foaie4
	Correlation analysis between the recovery capacity indices before and after the application of the recovery means and the use of Yumeiho technique in the soccer players specialized in the central playing zone (group A)
					initial testing
	Rho, Spearman	Number of reps	60 m S.T. (sec)	post-exercise LAC (mmol/L)	Gacon test (m)	VO2 max (ml/min/kg)	Dorgo index (points)	PSQI (%)	Sleep duration (min)
	60 m S.T. (sec)	0.327	0.754*	0.309	-0.683	-0.683	0.217	-0.227	-0.476
	post-exercise LAC (mmol/L)	0	0.454	0.735*	0.296	0.296	-0.304	-0.115	0.12
	Gacon test (m)	0.168	-0.147	-0.146	1***	1***	-0.785	0.589	0.781*
	VO2 max (ml/min/kg)	0.168	-0.147	-0.146	1***	1***	-0.785	0.589	0.781*
	LAC after Running (mmol/L)	0	0.454	0.735*	0.296	0.296	-0.304	-0.115	0.12
	LAC after Stretching (mmol/L)	0	0.454	0.735*	0.296	0.296	-0.304	-0.115	0.12
	LAC after Cryotherapy (mmol/L)	0	0.454	0.735*	0.296	0.296	-0.304	-0.115	0.12
	LAC after Yumeiho (mmol/L)	0	0.454	0.735*	0.296	0.296	-0.304	-0.115	0.12
	Dorgo index (points)	0.511	0.315	-0.277	0.148	0.148	-0.42	0.164	-0.036
	PSQI (%)	0.394	0.049	-0.245	-0.025	-0.025	-0.138	-0.098	-0.282
	Sleep duration (min)	0.391	-0.061	-0.658	0.65	0.65	-0.68	0.712*	0.658
	final testing
	* p < 0.05;
	** p < 0.01;
	*** p < 0.001
	Correlation analysis between the indices of the capacity for recovery before and after the application of the recovery means in the soccer players specialized in the lateral zones of playing (group B)
					initial testing
	Rho, Spearman	Number of reps	60 m S.T. (sec)	post-exercise LAC (mmol/L)	Gacon test (m)	VO2 max (ml/min/kg)	Dorgo index (points)	PSQI (%)	Sleep duration (min)
	60 m S.T. (sec)	0.436	0.611	-0.214	0.178	0.178	0.06	-0.167	-0.143
	post-exercise LAC (mmol/L)	0.218	0.431	0.786	0.549	0.549	-0.313	0.357	0.143
	Gacon test (m)	0	0.828*	0.012	1***	1***	0.071	0.217	-0.051
	VO2 max (ml/min/kg)	0	0.828*	0.012	1***	1***	0.071	0.217	-0.051
	LAC after Running (mmol/L)	0.218	0.431	0.786*	0.549	0.549	-0.313	0.357	0.143
	LAC after Stretching (mmol/L)	0.218	0.431	0.786*	0.549	0.549	-0.313	0.357	0.143
	LAC after Cryotherapy (mmol/L)	0.218	0.431	0.786*	0.549	0.549	-0.313	0.357	0.143
	Dorgo index (points)	0	-0.163	-0.349	0.071	0.071	1***	0.277	0.205
	PSQI (%)	-0.166	0.606	0.494	0.562	0.562	-0.622	-0.301	-0.469
	Sleep duration (min)	0.497	-0.079	0.024	-0.542	-0.542	-0.476	-0.145	0.145
	final testing
	* p < 0.05;
	** p < 0.01;
	*** p < 0.001
